# Supplementary material for: Metabolomic Characterisation of Discriminatory Metabolites Involved in Halo Blight Disease in Oat Cultivars Caused by Pseudomonas syringae pv. coronafaciens
Source: Metabolites. 2022 Mar 16;12(3):248. doi: 10.3390/metabo12030248 (PMC8950619; doi:10.3390/metabo12030248)
Supplement: Supplementary file 1 [file metabolites-12-00248-s001.zip]

Archive with 1 entries (1 files):
- metabolites-1618031-supplementary.pdf
